# Supplementary material for: Grazing-Induced Habitat Degradation: Challenges to Giant Panda Survival Resulting from Declining Bamboo and Soil Quality
Source: Animals (Basel). 2025 Jan 14;15(2):202. doi: 10.3390/ani15020202 (PMC11758315; doi:10.3390/ani15020202)
Supplement: Supplementary file 1 [file animals-15-00202-s001.zip]

Archive with 1 entries (1 files):
- animals-3360090-supplementary.pdf
